# Supplementary material for: A wavelet based data coupling method for spatial damage detection in beam-type structures
Source: PLoS One. 2023 Aug 28;18(8):e0290265. doi: 10.1371/journal.pone.0290265 (PMC10461822; doi:10.1371/journal.pone.0290265)
Supplement: S1 Data — (XLSX) [file pone.0290265.s001.xlsx]

## Sheet: Sheet1
Strain mode of numerical simulated continuous beam using 1D wavelet								Strain mode of numerical simulated continuous beam using W-DCM
	Scenario 1	Scenario 2	Scenario 3	Scenario 4	Scenario 5	Scenario 6		Scenario 1					Scenario 2					Scenario 3					Scenario 4
node	Stain mode	Stain mode	Stain mode	Stain mode	Stain mode	Stain mode		O1 C	O2 C	O3 C	O4 C		O1 C	O2 C	O3 C	O4 C		O1 C	O2 C	O3 C	O4 C		O1 C	O2 C	O3 C	O4 C
1	-0.00288	-0.00288	-0.00288	-0.00288	-0.00287	-0.0032		5.4002e-08	5.4002e-08	5.4002e-08	3.13575e-08		-3.92598e-08	-4.25878e-08	-3.78882e-08	-1.83718e-08		3.7991e-08	4.09269e-08	3.61097e-08	1.73127e-08		1.83592e-07	1.83986e-07	1.79126e-07	1.68562e-07
2	-0.00864	-0.00863	-0.00862	-0.00859	-0.0086	-0.00864		6.36583e-08	6.03277e-08	6.36583e-08	9.2999e-08		-5.82056e-08	-6.0766e-08	-5.96164e-08	-7.15331e-08		5.65051e-08	5.85806e-08	5.7028e-08	6.7289e-08		8.87641e-09	8.5175e-09	7.10183e-09	6.07176e-09
3	-0.01431	-0.01429	-0.01428	-0.01425	-0.01423	-0.0143		4.20078e-08	3.61692e-08	4.20078e-08	4.6896e-08		-3.67127e-08	-3.48427e-08	-3.53648e-08	-3.29831e-08		3.56996e-08	3.36362e-08	3.38374e-08	3.11297e-08		2.43509e-08	2.26941e-08	2.39618e-08	2.98286e-08
4	-0.01985	-0.01983	-0.01981	-0.01975	-0.01976	-0.01985		2.7632e-08	2.59432e-08	2.7632e-08	3.39258e-08		-2.5479e-08	-2.60871e-08	-2.53791e-08	-2.57721e-08		2.47762e-08	2.51968e-08	2.43404e-08	2.4297e-08		1.36464e-08	1.32132e-08	1.35931e-08	1.45553e-08
5	-0.02521	-0.02519	-0.02516	-0.0251	-0.02508	-0.02521		1.673e-08	1.48919e-08	1.673e-08	1.96422e-08		-1.5079e-08	-1.48288e-08	-1.47565e-08	-1.43621e-08		1.47583e-08	1.44093e-08	1.4193e-08	1.3655e-08		6.25904e-09	5.96562e-09	5.99569e-09	6.83016e-09
6	-0.03035	-0.03032	-0.03028	-0.0302	-0.0302	-0.03034		8.39176e-09	7.72507e-09	8.39176e-09	1.01344e-08		-7.70579e-09	-7.73111e-09	-7.66292e-09	-7.67619e-09		7.58776e-09	7.55857e-09	7.40515e-09	7.30798e-09		1.77581e-09	1.67261e-09	1.71327e-09	1.92273e-09
7	-0.0352	-0.03517	-0.03513	-0.03504	-0.03503	-0.0352		3.12103e-09	2.80515e-09	3.12103e-09	3.72004e-09		-2.8652e-09	-2.82551e-09	-2.77648e-09	-2.74563e-09		2.81546e-09	2.75665e-09	2.71522e-09	2.63087e-09		3.64283e-11	3.4635e-11	3.37756e-11	4.17718e-11
8	-0.03974	-0.0397	-0.03966	-0.03955	-0.03955	-0.03973		4.23102e-10	3.84414e-10	4.23102e-10	5.26887e-10		-3.9348e-10	-3.97969e-10	-3.93178e-10	-4.05714e-10		4.28744e-10	4.24303e-10	4.09836e-10	4.1635e-10		7.67202e-10	7.39495e-10	7.41821e-10	8.00279e-10
9	-0.04393	-0.04388	-0.04383	-0.04371	-0.04371	-0.04392		1.74654e-10	1.6229e-10	1.74654e-10	2.08174e-10		-1.36919e-10	-1.42973e-10	-1.34831e-10	-1.36508e-10		1.25604e-10	1.2741e-10	1.18735e-10	1.127e-10		3.50602e-09	3.35522e-09	3.36682e-09	3.73635e-09
10	-0.0477	-0.04765	-0.04761	-0.04747	-0.04747	-0.0477		2.04316e-09	1.86855e-09	2.04316e-09	2.38723e-09		-1.82135e-09	-1.80341e-09	-1.7817e-09	-1.72667e-09		1.64614e-09	1.62908e-09	1.59602e-09	1.54403e-09		7.75919e-09	7.39343e-09	7.45111e-09	8.19528e-09
11	-0.05106	-0.051	-0.05094	-0.0508	-0.0508	-0.05104		5.63826e-09	5.1227e-09	5.63826e-09	6.66685e-09		-4.95192e-09	-4.99553e-09	-4.91573e-09	-4.80278e-09		4.75427e-09	4.7243e-09	4.60952e-09	4.43513e-09		1.27604e-08	1.21738e-08	1.22537e-08	1.36177e-08
12	-0.05394	-0.05389	-0.05382	-0.05367	-0.05368	-0.05394		1.06135e-08	9.67099e-09	1.06135e-08	1.25769e-08		-9.50416e-09	-9.44574e-09	-9.30482e-09	-9.20143e-09		8.95459e-09	8.86183e-09	8.65613e-09	8.45749e-09		1.82009e-08	1.73546e-08	1.74782e-08	1.93279e-08
13	-0.05634	-0.05628	-0.05621	-0.05604	-0.05607	-0.05633		1.64099e-08	1.4979e-08	1.64099e-08	1.94223e-08		-1.45482e-08	-1.46723e-08	-1.45634e-08	-1.40667e-08		1.37665e-08	1.38537e-08	1.37333e-08	1.29083e-08		2.32475e-08	2.21875e-08	2.23529e-08	2.48107e-08
14	-0.05824	-0.05816	-0.05809	-0.05791	-0.05794	-0.05822		2.27341e-08	2.06553e-08	2.27341e-08	2.69896e-08		-2.02526e-08	-1.99446e-08	-1.99837e-08	-2.05506e-08		1.92921e-08	1.88575e-08	1.88964e-08	1.98267e-08		2.75332e-08	2.62084e-08	2.64091e-08	2.92936e-08
15	-0.05959	-0.059522	-0.059448	-0.059253	-0.059295	-0.059583		2.90023e-08	2.63967e-08	2.90023e-08	3.43256e-08		-1.02129e-08	-1.02375e-08	-9.31429e-09	-8.05238e-09		9.94767e-09	9.59147e-09	8.04653e-09	5.79833e-09		3.05586e-08	2.91512e-08	2.93779e-08	3.25619e-08
16	-0.060415	-0.060338	-0.060256	-0.060051	-0.060109	-0.060404		3.48459e-08	3.17104e-08	3.48459e-08	4.13338e-08		-1.209e-07	-1.209e-07	-1.209e-07	-1.209e-07		1.221e-07	1.221e-07	1.221e-07	1.221e-07		3.21469e-08	3.06305e-08	3.08705e-08	3.42232e-08
17	-0.06069	-0.063797	-0.067067	-0.075154	-0.066911	-0.060679		3.98944e-08	3.63551e-08	3.98944e-08	4.7266e-08		-3.20962e-09	-3.24647e-09	-3.48764e-09	-3.8646e-09		3.63237e-09	3.79171e-09	4.32584e-09	5.01293e-09		3.2043e-08	3.05648e-08	3.08041e-08	3.41861e-08
18	-0.060415	-0.060328	-0.060235	-0.060003	-0.0601	-0.060405		4.39523e-08	3.99905e-08	4.39523e-08	5.22381e-08		-5.76431e-08	-5.75924e-08	-5.50092e-08	-5.1261e-08		5.68115e-08	5.56869e-08	5.10771e-08	4.43204e-08		3.03198e-08	2.88594e-08	2.90836e-08	3.22707e-08
19	-0.05959	-0.059495	-0.059404	-0.059159	-0.059275	-0.059579		4.65715e-08	4.23717e-08	4.65715e-08	5.51249e-08		-4.17812e-08	-4.1355e-08	-4.11441e-08	-4.18786e-08		3.99047e-08	3.91547e-08	3.89096e-08	3.99915e-08		2.70822e-08	2.58401e-08	2.60069e-08	2.88457e-08
20	-0.05824	-0.05814	-0.05803	-0.05776	-0.05791	-0.05823		4.78117e-08	4.34994e-08	4.78117e-08	5.68317e-08		-4.26019e-08	-4.26977e-08	-4.23573e-08	-4.12e-08		4.09312e-08	4.07904e-08	4.02956e-08	3.84967e-08		2.2656e-08	2.1624e-08	2.17845e-08	2.41467e-08
21	-0.05634	-0.05624	-0.05612	-0.05586	-0.05603	-0.05633		4.75491e-08	4.32605e-08	4.75491e-08	5.63636e-08		-4.24837e-08	-4.24625e-08	-4.17782e-08	-4.1314e-08		4.10457e-08	4.07338e-08	3.9796e-08	3.86589e-08		1.76007e-08	1.67342e-08	1.69019e-08	1.87148e-08
22	-0.05394	-0.05383	-0.05372	-0.05343	-0.05363	-0.05393		4.56688e-08	4.16093e-08	4.56688e-08	5.42049e-08		-4.0968e-08	-4.08348e-08	-4.03433e-08	-3.96706e-08		3.95652e-08	3.92669e-08	3.84153e-08	3.73156e-08		1.21507e-08	1.16135e-08	1.16683e-08	1.29196e-08
23	-0.05106	-0.05094	-0.05082	-0.05051	-0.05074	-0.05105		4.2764e-08	3.88536e-08	4.2764e-08	5.07499e-08		-3.82413e-08	-3.81725e-08	-3.76582e-08	-3.71313e-08		3.6956e-08	3.65732e-08	3.57783e-08	3.46995e-08		7.20252e-09	6.87923e-09	6.91655e-09	7.65563e-09
24	-0.0477	-0.04758	-0.04746	-0.04715	-0.04741	-0.0477		3.82912e-08	3.48964e-08	3.82912e-08	4.54306e-08		-3.42217e-08	-3.42154e-08	-3.37517e-08	-3.31716e-08		3.33925e-08	3.31491e-08	3.23759e-08	3.13921e-08		3.09149e-09	2.94951e-09	2.97905e-09	3.27021e-09
25	-0.04393	-0.0438	-0.04366	-0.04334	-0.04363	-0.04392		3.32937e-08	3.0299e-08	3.32937e-08	3.94882e-08		-2.9732e-08	-2.96354e-08	-2.92303e-08	-2.88578e-08		2.88403e-08	2.85415e-08	2.80087e-08	2.71486e-08		5.75544e-10	5.51554e-10	5.48306e-10	5.9779e-10
26	-0.03974	-0.03962	-0.03948	-0.03914	-0.03946	-0.03974		2.7588e-08	2.50654e-08	2.7588e-08	3.27642e-08		-2.46533e-08	-2.46177e-08	-2.42774e-08	-2.38771e-08		2.41348e-08	2.38848e-08	2.33574e-08	2.26704e-08		1.04831e-10	9.38077e-11	9.8695e-11	1.14658e-10
27	-0.0352	-0.03507	-0.03493	-0.03458	-0.03494	-0.03519		2.16602e-08	1.97197e-08	2.16602e-08	2.57122e-08		-1.93291e-08	-1.93058e-08	-1.90734e-08	-1.87457e-08		1.89e-08	1.87812e-08	1.83623e-08	1.78141e-08		2.15582e-09	2.07586e-09	2.07022e-09	2.36176e-09
28	-0.03035	-0.03021	-0.03007	-0.02971	-0.03009	-0.03035		1.59514e-08	1.44928e-08	1.59514e-08	1.88777e-08		-1.41377e-08	-1.41255e-08	-1.39222e-08	-1.37345e-08		1.40006e-08	1.38556e-08	1.35419e-08	1.31918e-08		7.05437e-09	6.58319e-09	6.74299e-09	7.42746e-09
29	-0.02521	-0.02507	-0.02492	-0.02456	-0.02498	-0.02521		1.06445e-08	9.72739e-09	1.06445e-08	1.26506e-08		-9.50465e-09	-9.47376e-09	-9.35971e-09	-9.22865e-09		9.41731e-09	9.3741e-09	9.15722e-09	8.84266e-09		1.51347e-08	1.47704e-08	1.46135e-08	1.70183e-08
30	-0.01985	-0.0197	-0.01956	-0.01919	-0.01963	-0.01985		6.21626e-09	5.64785e-09	6.21626e-09	7.38115e-09		-5.48802e-09	-5.47019e-09	-5.38363e-09	-5.30333e-09		5.56908e-09	5.46964e-09	5.39953e-09	5.22008e-09		2.55335e-08	2.35319e-08	2.49333e-08	2.51928e-08
31	-0.01431	-0.01417	-0.01401	-0.01363	-0.01412	-0.01431		2.8487e-09	2.58676e-09	2.8487e-09	3.39544e-09		-2.47739e-09	-2.47499e-09	-2.45496e-09	-2.40561e-09		2.56684e-09	2.57154e-09	2.4859e-09	2.43927e-09		4.02489e-08	4.00905e-08	4.12891e-08	5.93214e-08
32	-0.00864	-0.00849	-0.00833	-0.00795	-0.00846	-0.00864		7.16166e-10	6.52133e-10	7.16166e-10	8.44091e-10		-6.14008e-10	-6.13433e-10	-6.03242e-10	-6.04863e-10		6.94589e-10	6.84494e-10	6.6918e-10	6.26966e-10		3.77352e-08	3.80885e-08	3.25075e-08	1.51875e-08
33	-0.00288	-0.00273	-0.00258	-0.00219	-0.00273	-0.00289		-9.75726e-35	0	-1.74236e-34	2.85501e-34		-9.19315e-13	-8.01787e-13	-1.01846e-12	-1.71587e-12		3.94203e-12	3.51873e-12	4.57143e-12	7.6654e-12		1.59473e-07	1.29698e-07	1.57857e-07	2.7151e-07
34	0.00288	0.00302	0.00318	0.00354	0.00302	0.00288		7.16166e-10	6.52133e-10	7.16166e-10	8.44091e-10		-6.77751e-10	-6.74086e-10	-6.61637e-10	-6.42857e-10		5.5591e-10	5.47468e-10	5.41614e-10	5.41697e-10		2.02e-07	2.02e-07	2.02e-07	1.98424e-07
35	0.00864	0.00876	0.00888	0.00919	0.00872	0.00863		2.8487e-09	2.58676e-09	2.8487e-09	3.39544e-09		-2.59385e-09	-2.60137e-09	-2.57435e-09	-2.53583e-09		2.31864e-09	2.30404e-09	2.24541e-09	2.17322e-09		8.1899e-09	7.95498e-09	6.05815e-09	4.36051e-09
36	0.01431	0.01441	0.01451	0.01477	0.01435	0.0143		6.21626e-09	5.64785e-09	6.21626e-09	7.38115e-09		-5.65852e-09	-5.64013e-09	-5.5512e-09	-5.46873e-09		5.19444e-09	5.12048e-09	5.0363e-09	4.90608e-09		2.51977e-08	2.33774e-08	2.46087e-08	3.0351e-08
37	0.01985	0.01993	0.02001	0.02021	0.01986	0.01985		1.06445e-08	9.72739e-09	1.06445e-08	1.26506e-08		-9.67237e-09	-9.64094e-09	-9.52488e-09	-9.39175e-09		9.03583e-09	9.02231e-09	8.78689e-09	8.48327e-09		1.39051e-08	1.34837e-08	1.38512e-08	1.48839e-08
38	0.02521	0.02527	0.02533	0.02549	0.02518	0.0252		1.59514e-08	1.44928e-08	1.59514e-08	1.88777e-08		-1.43421e-08	-1.43634e-08	-1.4157e-08	-1.39333e-08		1.35343e-08	1.33616e-08	1.30904e-08	1.27209e-08		6.3054e-09	5.99501e-09	6.04014e-09	6.88047e-09
39	0.03035	0.03038	0.03043	0.03052	0.03028	0.03034		2.16602e-08	1.97197e-08	2.16602e-08	2.57122e-08		-1.9568e-08	-1.95044e-08	-1.92303e-08	-1.89779e-08		1.85119e-08	1.83582e-08	1.79856e-08	1.74479e-08		1.70265e-09	1.61113e-09	1.63505e-09	1.84384e-09
40	0.0352	0.03523	0.03524	0.0353	0.0351	0.03519		2.7588e-08	2.50654e-08	2.7588e-08	3.27642e-08		-2.47878e-08	-2.47518e-08	-2.44539e-08	-2.40079e-08		2.36087e-08	2.34072e-08	2.28478e-08	2.21749e-08		1.99842e-11	1.71908e-11	1.91907e-11	2.44996e-11
41	0.03974	0.03974	0.03975	0.03975	0.03961	0.03974		3.32937e-08	3.0299e-08	3.32937e-08	3.94882e-08		-2.99295e-08	-2.98814e-08	-2.94731e-08	-2.90496e-08		2.85041e-08	2.82561e-08	2.76826e-08	2.68316e-08		9.08157e-10	8.6345e-10	8.72099e-10	9.49523e-10
42	0.04393	0.04391	0.04389	0.04385	0.04376	0.04391		3.82912e-08	3.48964e-08	3.82912e-08	4.54306e-08		-3.44861e-08	-3.4374e-08	-3.39082e-08	-3.34286e-08		3.30301e-08	3.26371e-08	3.19747e-08	3.1051e-08		3.87339e-09	3.71713e-09	3.73118e-09	4.12912e-09
43	0.0477	0.04768	0.04765	0.04756	0.04752	0.0477		4.2764e-08	3.88536e-08	4.2764e-08	5.07499e-08		-3.82413e-08	-3.8228e-08	-3.7713e-08	-3.71313e-08		3.66847e-08	3.65195e-08	3.56205e-08	3.44944e-08		8.35422e-09	7.95976e-09	8.02252e-09	8.84795e-09
44	0.05106	0.05101	0.05096	0.05084	0.05085	0.05104		4.56688e-08	4.16093e-08	4.56688e-08	5.42049e-08		-4.10832e-08	-4.09497e-08	-4.04e-08	-3.97267e-08		3.93952e-08	3.88762e-08	3.81415e-08	3.69965e-08		1.37716e-08	1.31153e-08	1.32248e-08	1.46508e-08
45	0.05394	0.05388	0.05382	0.05367	0.05371	0.05394		4.75491e-08	4.32605e-08	4.75491e-08	5.63636e-08		-4.26021e-08	-4.26396e-08	-4.20684e-08	-4.14863e-08		4.06444e-08	4.04491e-08	3.9407e-08	3.84958e-08		1.93775e-08	1.85006e-08	1.86081e-08	2.06127e-08
46	0.05634	0.05627	0.05619	0.05601	0.05609	0.05633		4.78117e-08	4.34994e-08	4.78117e-08	5.68317e-08		-4.28963e-08	-4.26983e-08	-4.21843e-08	-4.1429e-08		4.01316e-08	4.05586e-08	4.05609e-08	3.82255e-08		2.4697e-08	2.35392e-08	2.37164e-08	2.62964e-08
47	0.05824	0.05815	0.05806	0.05784	0.05797	0.05822		4.65715e-08	4.23717e-08	4.65715e-08	5.51249e-08		-4.17227e-08	-4.17612e-08	-4.10865e-08	-4.05733e-08		3.97338e-08	3.83096e-08	3.87997e-08	4.18768e-08		2.91426e-08	2.7771e-08	2.80173e-08	3.10483e-08
48	0.05959	0.0595	0.05941	0.059169	0.059317	0.059587		4.39523e-08	3.99905e-08	4.39523e-08	5.22381e-08		-3.93656e-08	-3.92377e-08	-3.87653e-08	-3.81149e-08		5.92717e-08	5.6874e-08	4.83262e-08	3.66007e-08		3.22877e-08	3.08311e-08	3.10058e-08	3.44481e-08
49	0.060415	0.060316	0.060211	0.059952	0.060134	0.060407		3.98944e-08	3.63551e-08	3.98944e-08	4.7266e-08		-3.58244e-08	-3.57617e-08	-3.53311e-08	-3.47287e-08		6.25378e-09	6.88845e-09	8.30601e-09	1.01343e-08		3.38841e-08	3.225e-08	3.25387e-08	3.60413e-08
50	0.06069	0.060585	0.060473	0.0602	0.060407	0.060682		3.48459e-08	3.17104e-08	3.48459e-08	4.13338e-08		-3.11263e-08	-3.11253e-08	-3.06517e-08	-3.02133e-08		1.35214e-07	1.37077e-07	1.40091e-07	1.4299e-07		3.36333e-08	3.20792e-08	3.23321e-08	3.58496e-08
51	0.060415	0.060305	0.06019	0.059904	0.060132	0.060408		2.90023e-08	2.63967e-08	2.90023e-08	3.43256e-08		-2.60623e-08	-2.59776e-08	-2.56197e-08	-2.5201e-08		1.09911e-08	1.00131e-08	6.86105e-09	2.7019e-09		3.17985e-08	3.02989e-08	3.05027e-08	3.38506e-08
52	0.05959	0.059484	0.059366	0.059075	0.05931	0.059586		2.27341e-08	2.06553e-08	2.27341e-08	2.69896e-08		-2.02526e-08	-2.02676e-08	-1.99837e-08	-1.96828e-08		1.90161e-08	1.82725e-08	1.87432e-08	2.07924e-08		2.83161e-08	2.69843e-08	2.71918e-08	3.01646e-08
53	0.05824	0.05812	0.058	0.0577	0.05796	0.05823		1.64099e-08	1.4979e-08	1.64099e-08	1.94223e-08		-1.4755e-08	-1.47071e-08	-1.44961e-08	-1.42343e-08		1.337e-08	1.36531e-08	1.38526e-08	1.28754e-08		2.36055e-08	2.25285e-08	2.26969e-08	2.51619e-08
54	0.05634	0.05622	0.05611	0.05582	0.05608	0.05633		1.06135e-08	9.67099e-09	1.06135e-08	1.25769e-08		-9.4489e-09	-9.44574e-09	-9.33202e-09	-9.14762e-09		8.76739e-09	8.75474e-09	8.47494e-09	8.30555e-09		1.82536e-08	1.7355e-08	1.75288e-08	1.93841e-08
55	0.05394	0.05384	0.05371	0.05343	0.05369	0.05394		5.63826e-09	5.1227e-09	5.63826e-09	6.66685e-09		-5.07319e-09	-5.07685e-09	-4.99583e-09	-4.90095e-09		4.67633e-09	4.64701e-09	4.55269e-09	4.38023e-09		1.25629e-08	1.20271e-08	1.20641e-08	1.33831e-08
56	0.05106	0.05095	0.05084	0.05056	0.05082	0.05105		2.04316e-09	1.86855e-09	2.04316e-09	2.38723e-09		-1.80929e-09	-1.81543e-09	-1.7817e-09	-1.75016e-09		1.6004e-09	1.57275e-09	1.54083e-09	1.49042e-09		7.31877e-09	6.97423e-09	7.04408e-09	7.77985e-09
57	0.0477	0.0476	0.0475	0.04723	0.04749	0.0477		1.74654e-10	1.6229e-10	1.74654e-10	2.08174e-10		-1.54034e-10	-1.53534e-10	-1.51685e-10	-1.43333e-10		1.01288e-10	1.02948e-10	9.55504e-11	8.79087e-11		3.10223e-09	2.96993e-09	2.96875e-09	3.27021e-09
58	0.04393	0.04383	0.04373	0.04348	0.04845	0.04392		4.23102e-10	3.84414e-10	4.23102e-10	5.26887e-10		-3.82233e-10	-3.80991e-10	-3.76404e-10	-3.83333e-10		4.71176e-10	4.60159e-10	4.5082e-10	4.50875e-10		5.34281e-10	5.0798e-10	5.17308e-10	5.54181e-10
59	0.03974	0.03966	0.03956	0.03934	0.03957	0.03975		3.12103e-09	2.80515e-09	3.12103e-09	3.72004e-09		-2.77425e-09	-2.73534e-09	-2.73194e-09	-2.68698e-09		2.96812e-09	2.93737e-09	2.86276e-09	2.78875e-09		1.46284e-10	1.32243e-10	1.40476e-10	1.5692e-10
60	0.0352	0.03512	0.03505	0.03485	0.03504	0.0352		8.39176e-09	7.72507e-09	8.39176e-09	1.01344e-08		-7.60587e-09	-7.63119e-09	-7.48989e-09	-7.55333e-09		7.88728e-09	7.83076e-09	7.69649e-09	7.56958e-09		2.4359e-09	2.33459e-09	2.34858e-09	2.69696e-09
61	0.03035	0.03028	0.0302	0.03003	0.03021	0.03034		1.673e-08	1.48919e-08	1.673e-08	1.96422e-08		-1.48832e-08	-1.4642e-08	-1.45916e-08	-1.41602e-08		1.52024e-08	1.48393e-08	1.46254e-08	1.40641e-08		7.70757e-09	7.19902e-09	7.35263e-09	8.06764e-09
62	0.02521	0.02515	0.0251	0.02495	0.0251	0.02521		2.7632e-08	2.59432e-08	2.7632e-08	3.39258e-08		-2.51474e-08	-2.57429e-08	-2.50553e-08	-2.5452e-08		2.54591e-08	2.58868e-08	2.50025e-08	2.49853e-08		1.65075e-08	1.61986e-08	1.60669e-08	1.85243e-08
63	0.01985	0.01981	0.01976	0.01964	0.01976	0.01985		4.20078e-08	3.61692e-08	4.20078e-08	4.6896e-08		-3.63039e-08	-3.44503e-08	-3.49769e-08	-3.26158e-08		3.65952e-08	3.44957e-08	3.47008e-08	3.19034e-08		2.72194e-08	2.44747e-08	2.54935e-08	2.67264e-08
64	0.01431	0.01428	0.01424	0.01416	0.01424	0.01431		6.36583e-08	6.03277e-08	6.36583e-08	9.2999e-08		-5.76119e-08	-6.01598e-08	-5.90083e-08	-7.08139e-08		5.78218e-08	5.99218e-08	5.8312e-08	6.88601e-08		4.76021e-08	4.77768e-08	4.77648e-08	6.52306e-08
65	0.00864	0.00861	0.00859	0.00854	0.0086	0.00957		5.4002e-08	5.4002e-08	5.4002e-08	3.13575e-08		-3.88416e-08	-4.21343e-08	-3.74919e-08	-1.81851e-08		3.89704e-08	4.19678e-08	3.70175e-08	1.76992e-08		3.38815e-08	3.49677e-08	3.1857e-08	1.72846e-08
66	0.00288	0.00288	0.00288	0.00286	0.00288	0.00289
Strain mode of tested fixed beam using W-DCM												Strain mode of tested cantilever beam using W-DCM
	Scenario 1					Scenario 2						Scenario 1
node	O1 C	O2 C	O3 C	O4 C		O1 C	O2 C	O3 C	O4 C			O1 C	O2 C	O3 C	O4 C
1	2.0741e-05	0.000191858	8.92825e-05	6.21364e-05		-0.00211865	0.000620854	-0.00024862	-0.00218835			0.00536585	-0.00587627	0.00757583	-0.00359003
2	1.08252e-05	6.60937e-05	3.3001e-05	3.25262e-05		-0.00168191	0.000611474	-0.000130126	-0.00210614			0.0022884	-0.00235492	0.00317782	-0.000976004
3	4.02046e-05	0.00011941	3.84812e-05	-1.8914e-07		-0.000757036	0.000482603	-0.000143453	-0.00132171			0.00042556	-0.000461574	0.000536851	-4.94353e-05
4	0.000120086	0.000626375	0.000209087	0.0001112		-0.000321206	0.000229413	-0.000191646	-0.000537515			-8.59506e-05	8.33592e-05	-7.67377e-05	-0.000111103
5	8.33908e-05	0.000539354	0.000214072	0.000157188		-0.000121042	-5.2084e-05	-0.000103845	-4.21081e-05			0.000155945	-6.30751e-05	-0.00038998	-0.000328477
6	6.97926e-05	0.000325362	0.000165262	0.000176216		-9.13757e-05	-0.000220742	-4.18562e-05	0.000255183			0.000225635	-3.21367e-05	-0.000365544	-0.000128728
7	0.000344825	0.00038347	0.000207706	0.000329377		-0.000374589	-0.000235129	0.000104295	0.000432152			-0.000158784	-1.62442e-05	0.00028057	4.83159e-05
8	5.70416e-05	6.61462e-06	3.15859e-05	8.03261e-05		-0.000626973	1.50798e-05	0.000168075	0.000224385			-0.000492223	-0.00020969	0.000990862	2.72546e-05
9	1.20367e-05	-4.31124e-05	1.15189e-05	1.63981e-05		-0.00162467	0.000684657	0.000365204	1.29765e-05			-0.000381122	-0.000493817	0.000424514	-0.000166162
10	2.99989e-05	7.82953e-05	-2.16158e-05	3.21978e-06		-0.00292072	0.00126184	9.06733e-06	-0.000667541			1.58864e-05	-0.00037829	-0.000126636	-8.87175e-05
11	5.14962e-05	8.56571e-07	-4.9827e-05	-7.70233e-06		-0.000354018	-0.000438764	-0.000962811	-0.000814901			6.38488e-05	-8.71728e-05	-0.000122369	-6.50382e-05
12	5.78468e-06	5.59821e-05	2.57476e-05	1.85499e-05		-0.000323579	-0.000104357	-0.00137505	0.000231761			-9.07053e-06	6.24601e-06	3.00899e-05	9.97504e-06
13	5.76419e-05	0.000282014	7.98534e-05	9.26304e-05		0.00132323	-0.000679709	-0.000874412	0.00144565			-2.08416e-05	-2.3912e-05	5.62181e-05	1.19687e-05
14	1.88228e-05	0.000197675	6.43644e-05	6.55901e-05		0.00111605	-7.23046e-05	-0.000252214	0.00134824			1.06013e-05	-2.48058e-05	4.08327e-05	3.30424e-05
15	5.91898e-07	2.95032e-05	2.01552e-05	9.59644e-06		0.000185316	0.000425058	3.57584e-05	0.000683988			-8.98798e-06	1.25709e-05	-4.51183e-05	-2.65601e-06
16	9.46788e-07	1.95717e-05	4.2433e-05	-4.5941e-06		-0.000269785	0.000335701	-1.71853e-05	0.000103345			1.13262e-05	1.74447e-05	-1.50983e-05	0.000147406
17	1.62853e-05	0.000100899	0.000264457	-1.14292e-05		-0.000726438	0.000406609	-0.000153404	-7.38739e-05			-8.35735e-05	-5.33546e-05	-2.3283e-05	0.00020582
18	4.76343e-05	0.000212228	0.000538471	-1.58456e-05		-0.00160273	8.11538e-05	-0.000503183	-0.000139242			-0.000247962	-2.83098e-05	-0.000813904	-0.000481579
19	4.30198e-05	6.96767e-05	0.000382695	-1.81989e-05		-0.00103815	-0.000785631	-0.000357544	0.000549065			-0.000174376	-3.85166e-05	-0.00119519	-1.2131e-05
20	0.000134284	2.89312e-05	5.21715e-06	0.000168594		0.00114713	-0.00128737	0.000306809	0.00131902			8.40672e-05	0.000117918	-0.00057416	8.10277e-05
21	0.000806932	0.0020058	0.00193131	0.000386701		0.0018233	-0.000321426	0.000592549	0.000643029			-0.000156313	-0.000163469	0.000263228	-3.03418e-05
22	9.12012e-06	0.00036914	0.000486608	7.9914e-05		0.0014732	0.00066407	0.00094201	0.000229714			-0.00081293	0.000118597	-0.000145912	-0.000169371
23	0.00034951	-0.0017626	-0.00582764	-0.00582764		0.00208113	0.001101	0.00107608	0.00014406			-0.0014408	-0.00118539	-0.00159153	-5.0625e-05
24	0.0971685	0.0971685	0.0536125	0.0637608		0.000358782	0.00118097	-0.00449632	-0.00279974			-0.000677585	-0.000518989	-0.00163101	-0.000131226
25	0.000116109	-0.000964663	0.000634643	0.000168317		0.000496768	0.000356653	3.716e-05	-8.30051e-05			0.000409808	0.000217839	-0.00133877	-0.000157056
26	1.21422e-05	0.000130979	-0.000281914	4.67044e-05		0.00162608	4.47264e-05	-0.000878945	0.00182437			7.22381e-05	5.97823e-05	-0.000141967	-1.75309e-05
27	8.23235e-05	-0.00021193	0.000698672	4.70142e-05		-0.00155752	0.000535907	7.99016e-05	0.00289273			-6.79084e-05	-0.000103988	0.000307903	0.000302735
28	0.000271348	0.00011789	-0.000776221	-1.17452e-05		-0.00107452	0.00138191	0.000681586	0.00227934			-0.00068677	-0.000142304	0.000760476	0.000346309
29	4.67025e-06	-2.58357e-05	-8.13093e-05	-4.02918e-05		-0.00056149	0.00111765	0.000223345	0.000608742			0.000183786	2.41679e-05	0.000370774	-0.00266
30	0.000244813	0.000287887	0.000473364	0.000414481		1.95848e-08	0.000388054	-0.000169458	-4.41965e-05			-0.000108081	-0.000110192	3.54185e-05	0.00153892
31	0.000164757	0.000262356	0.000192172	0.000217638		0.000266339	-7.03571e-05	-0.000297156	-0.000128361			-0.000159641	-0.000408318	-0.00228321	-0.00128342
32	1.68552e-05	4.43347e-05	2.63272e-05	3.4147e-05		0.00135745	-0.000657807	-0.000534933	9.53091e-05			-2.82258e-05	-0.000518218	-0.00458	0.000162308
33	3.76671e-05	2.30791e-05	5.11695e-05	2.71456e-05		0.00320175	-0.00143703	-0.00044413	0.000889057			-0.000570328	-0.000491318	0.00097962	0.000451916
34	6.50373e-05	4.69543e-05	0.000108625	1.96289e-05		0.00365197	-0.000794645	0.000422129	0.00142661			0.000311878	0.00118504	-0.00240228	0.000423436
35	1.77077e-06	4.09986e-06	2.57443e-05	5.83359e-06		0.00215922	0.0007479	0.000970889	0.00101466			0.00452924	0.00355889	0.000375568	0.0005715
36	1.18443e-05	-6.14705e-05	-9.53837e-05	-3.88533e-05		0.000421335	0.0013117	0.000783579	-0.000131896			-0.00458	-0.00458	0.00192521	-0.000106725
37	1.44054e-09	-1.48176e-06	-1.28067e-06	-6.92532e-07		-0.000386201	0.000804358	0.000272351	-0.000470015			0.00196029	0.00389564	0.00161099	-2.86929e-06
38	5.83901e-05	0.000180473	0.000258145	0.000160176		-0.000368356	0.000347698	-5.84195e-05	-0.000435823			0.000869616	0.000165489	0.00102098	0.000434846
39	0.000171917	3.18174e-05	0.0004366	0.000273007		-3.51145e-05	-2.78459e-05	-0.000321876	-0.000468458			-0.000218996	0.000578515	-0.000570727	0.000690301
40	0.000211482	0.000193976	0.00042695	0.000245143		0.000650573	-0.000247226	-0.000463403	7.46277e-05			-0.00116983	0.00116742	-0.00200156	0.000940288
41	0.000140256	0.000320955	0.000292367	0.000142234		0.000798288	0.000118117	-0.000393891	0.000287785
42	1.46309e-06	1.41337e-05	3.21449e-05	1.35882e-05		0.00042637	0.000361816	-0.000103452	0.000248222
43	0.000173707	0.000271454	-0.000364088	-0.000152504		-5.01686e-06	-1.52982e-05	2.60179e-06	-1.15625e-05
44	0.000288017	0.000515698	-0.000463652	-0.00020066		0.000312898	-8.10371e-05	8.67638e-05	-7.07809e-05
45	3.42948e-05	0.000117978	-0.000142286	-6.28109e-05		0.000626533	0.000648856	0.000151185	1.64115e-05
46	0.000105762	-0.000287016	0.000116257	4.59623e-05		0.000545546	0.000867291	0.000192654	0.000152608
47	0.000325286	-0.000862024	-8.25865e-05	-7.87226e-05		-0.000308627	-0.000393261	-0.00010768	-0.000172239
48	7.63091e-05	-0.000463555	-0.000143229	-9.71845e-05		-0.00151319	-0.00154474	-0.000234985	-0.00120779
